# Supplementary material for: Two new species of oribatid mites of Lasiobelba (Acari, Oribatida, Oppiidae) from Nepal, including a key to all species of the genus
Source: Zookeys. 2014 Jul 8;(424):1–17. doi: 10.3897/zookeys.424.7990 (PMC4106099; doi:10.3897/zookeys.424.7990)
Supplement: XML Treatment for Lasiobelba (Lasiobelba) daamsae [file zookeys.424.7990-treatment1.xml]

<!DOCTYPE tp:taxon-treatment
  PUBLIC "-//TaxonX//DTD Taxonomic Treatment Publishing DTD v0 20100105//EN" "tax-treatment-NSO.dtd">
<tp:taxon-treatment xmlns:tp="http://www.plazi.org/taxpub"><tp:treatment-meta><kwd-group><label>Taxon classification</label><kwd><named-content content-type="kingdom">Animalia</named-content></kwd><kwd><named-content content-type="order">Oribatida</named-content></kwd><kwd><named-content content-type="family">Oppiidae</named-content></kwd></kwd-group><mixed-citation publication-type="journal"><person-group><name><surname>Ermilov</surname><given-names>Sergey G.</given-names></name><name><surname>Shtanchaeva</surname><given-names>Umukusum Ya.</given-names></name><name><surname>Subías</surname><given-names>Luis S.</given-names></name><name><surname>Martens</surname><given-names>Jochen</given-names></name></person-group><article-title>Two new species of oribatid mites of <italic>Lasiobelba</italic> (Acari, Oribatida, Oppiidae) from Nepal, including a key to all species of the genus</article-title><source>Zookeys</source><day>8</day><month>7</month><year>2014</year><volume>2014</volume><issue>424</issue><fpage>1</fpage><lpage>17</lpage><pub-id pub-id-type="doi">10.3897/zookeys.424.7990</pub-id></mixed-citation></tp:treatment-meta><tp:nomenclature><label>Description of</label><tp:taxon-name>
                        <tp:taxon-name-part taxon-name-part-type="genus">Lasiobelba</tp:taxon-name-part>
                        (<tp:taxon-name-part taxon-name-part-type="subgenus">Lasiobelba</tp:taxon-name-part>)
                        <tp:taxon-name-part taxon-name-part-type="species">daamsae</tp:taxon-name-part>
                        <object-id xmlns:xlink="http://www.w3.org/1999/xlink" content-type="zoobank" xlink:type="simple">http://zoobank.org/EE1BC06A-8B49-4004-B3EA-D1FF46336897</object-id>
                    </tp:taxon-name><tp:taxon-status xmlns:xlink="http://www.w3.org/1999/xlink" xlink:type="simple">sp. n.</tp:taxon-status><xref ref-type="fig" rid="F1">Figs 1</xref><xref ref-type="fig" rid="F2">–</xref><xref ref-type="fig" rid="F3">9</xref></tp:nomenclature><tp:treatment-sec sec-type="Diagnosis"><title>Diagnosis.</title><p>Body size: 1278–1310 × 747–863. Rostrum pointed. Prodorsal setae long, barbed; <italic>in</italic> ≈ <italic>le</italic> &gt; <italic>ss</italic> ≈ <italic>ex</italic> &gt; <italic>ro.</italic> Bothridial setae spindle-form, with long, thin apex, barbed. Nine pairs of notogastral setae long, barbed (<italic>p</italic><sub>1</sub>–<italic>p</italic><sub>3</sub> shorter than others). Antero-medial part of rutelli with tooth. Anterior part of pedotecta I specifically curved. Anogenital setae barbed. Dorsal side of leg claws with small teeth.</p></tp:treatment-sec><tp:treatment-sec sec-type="Description"><title>Description.</title><p><italic>Measurements</italic>. Body length: 1294 (holotype, male), 1278–1310 (four paratypes: males); notogaster width: 796 (holotype), 747–863 (four paratypes).</p><p><italic>Integument</italic> (<xref ref-type="fig" rid="F1">Figs 1</xref>, <xref ref-type="fig" rid="F3">3</xref>). Body color light brownish. Body surface smooth, but lateral parts of prodorsum with microgranulate cerotegument (diameter granules less than 1).</p><fig id="F1" position="float" orientation="portrait"><label>Figure 1.</label><caption><p><italic><tp:taxon-name>Lasiobelba (Lasiobelba) daamsae</tp:taxon-name></italic> sp. n.: dorsal view (legs except trochanters III not illustrated). Scale bar 400 μm.</p></caption><graphic xmlns:xlink="http://www.w3.org/1999/xlink" xlink:href="zookeys-424-001-g001.jpg" position="float" orientation="portrait" xlink:type="simple"/></fig><p><italic>Prodorsum</italic> (<xref ref-type="fig" rid="F1">Figs 1</xref>–<xref ref-type="fig" rid="F3">3</xref>). Rostrum with conical tooth (<italic>tr</italic>, 12–16). A row, comprising several muscle sigillae, is located in front of the bothridia (usually very poorly visible). Muscle sigilla in interbothridial region absent, but one pair of longitudinal, dark brown structures are present. Rostral (<italic>ro</italic>, 199–232), lamellar (<italic>le</italic>, 365–381), interlamellar (<italic>in</italic>, 365–381) and exobothridial (<italic>ex</italic>, 265–298) setae well developed, setiform, barbed. Bothridial setae (<italic>ss</italic>, 265–298) spindle-form, barbed, with weakly developed elongate head and long, thin apex. A pair of triangular tubercles (<italic>tb</italic>) located posteriorly to bothridia.</p><fig id="F2" position="float" orientation="portrait"><label>Figure 2.</label><caption><p><italic><tp:taxon-name>Lasiobelba (Lasiobelba) daamsae</tp:taxon-name></italic> sp. n.: ventral view (legs not illustrated). Scale bar 400 μm.</p></caption><graphic xmlns:xlink="http://www.w3.org/1999/xlink" xlink:href="zookeys-424-001-g002.jpg" position="float" orientation="portrait" xlink:type="simple"/></fig><fig id="F3" position="float" orientation="portrait"><label>Figures 3–9.</label><caption><p><italic><tp:taxon-name>Lasiobelba (Lasiobelba) daamsae</tp:taxon-name></italic> sp. n.: <bold>3</bold> lateral view of prodorsum (legs not illustrated) and anterior part of notogaster <bold>4</bold> right rutellum and gena of subcapitulum, ventral view <bold>5</bold> palptarsus <bold>6</bold> leg claw II and setae <italic>p</italic> <bold>7</bold> localization of solenidia, famulus and seta <italic>ft</italic>’’ on tarsus I, right, antiaxial view <bold>8</bold> trochanter, femur and genu of leg III, right, antiaxial view <bold>9</bold> tarsus and anterior part of tibia of leg IV, right, antiaxial view. Scale bars 200 μm (<bold>3, 8, 9</bold>), 50 μm (<bold>4, 7</bold>), 20 μm (<bold>5, 6</bold>).</p></caption><graphic xmlns:xlink="http://www.w3.org/1999/xlink" xlink:href="zookeys-424-001-g003.jpg" position="float" orientation="portrait" xlink:type="simple"/></fig><p><italic>Notogaster</italic> (<xref ref-type="fig" rid="F1">Figs 1</xref>–<xref ref-type="fig" rid="F3">3</xref>). Anterior border convex. Notogastral setae <italic>c</italic> represented by alveolus. Nine other pairs of notogastral setae long, barbed; <italic>p</italic><sub>1</sub>–<italic>p</italic><sub>3</sub> (215–249) shorter than others (431–481). Lyrifissures <italic>ia</italic> poorly visible, <italic>im</italic>, <italic>ip</italic>, <italic>ih</italic>, <italic>ips</italic> and opisthonotal gland openings present, but visible under high magnification in dissected specimens.</p><p><italic>Gnathosoma</italic> (<xref ref-type="fig" rid="F2">Figs 2</xref>, <xref ref-type="fig" rid="F3">4</xref>, <xref ref-type="fig" rid="F3">5</xref>). Subcapitulum longer than wide (298–315 × 199–215). Antero-medial part of rutelli with tooth (<italic>ts</italic>, 8). Subcapitular setae setiform, barbed; <italic>a</italic> (66–83) shorter than <italic>m</italic> and <italic>h</italic> (both 116–132). Two pairs of adoral setae (<italic>or</italic><sub>1</sub>, <italic>or</italic><sub>2</sub>, 33–49) setiform, hook-like distally, smooth. Palps (199) with setation 0–2–1–3–8(+ω). Solenidion thickened, blunt-ended, pressed to the palptarsus surface in basal part and distal seta in distal part. Chelicerae (298–315) with two barbed setae; <italic>cha</italic> (99) longer than <italic>chb</italic> (66). One short tooth (4–6) located posteriorly to seta <italic>cha.</italic> Trägårdh’s organ distinct.</p><p><italic>Epimeral and lateral podosomal regions</italic> (<xref ref-type="fig" rid="F1">Figs 1</xref>–<xref ref-type="fig" rid="F3">3</xref>). Apodemes (1, 2, sejugal, 4) weakly developed. Epimeral setae setiform, barbed; setae <italic>1a</italic>, <italic>2a</italic>, <italic>3a</italic> (83–99) shorter than <italic>1b</italic>, <italic>1c</italic>, <italic>3b</italic>, <italic>4a</italic>, <italic>4b</italic> (149–166) and <italic>3c</italic>, <italic>4c</italic> (199–232). Anterior part of pedotecta I (Pd I) elongate and specifically curved, forming a tooth (<italic>tpd</italic>). Discidia (<italic>dis</italic>) triangular, pointed.</p><p><italic>Anogenital region</italic> (<xref ref-type="fig" rid="F2">Figs 2</xref>, <xref ref-type="fig" rid="F3">3</xref>). Five pairs of genital (<italic>g</italic><sub>1</sub>–<italic>g</italic><sub>3</sub>, 74–83; <italic>g</italic><sub>4</sub>, <italic>g</italic><sub>5</sub>, 108–116), one pair of aggenital (<italic>ag</italic>, 166–199), three pairs of adanal (<italic>ad</italic><sub>1</sub>–<italic>ad</italic><sub>3</sub>, 166–199) and two pairs of anal (<italic>an</italic><sub>1</sub>, <italic>an</italic><sub>2</sub>, 149–166) setae setiform, barbed. Distance between setae <italic>ad</italic><sub>3</sub>–<italic>ad</italic><sub>3</sub> longer than <italic>ad</italic><sub>2</sub>–<italic>ad</italic><sub>2</sub> and <italic>ad</italic><sub>1</sub>–<italic>ad</italic><sub>1</sub>. Adanal lyrifissures <italic>iad</italic> located diagonally, but very close to anal aperture.</p><!--PageBreak--><!--PageBreak--><!--PageBreak--><!--PageBreak--><p><italic>Legs</italic> (<xref ref-type="fig" rid="F1">Figs 1</xref>, <xref ref-type="fig" rid="F3">6–9</xref>). Generally, morphology typical for species of <italic><tp:taxon-name>Lasiobelba</tp:taxon-name></italic> (<xref ref-type="bibr" rid="B7">Bernini 1973</xref>; <xref ref-type="bibr" rid="B27">Ohkubo 2001</xref>; <xref ref-type="bibr" rid="B9">Ermilov and Kalúz 2012</xref>). Dorsal side of each claw in all tarsi with two rows of small teeth (<italic>tl</italic>). Formulae of leg setation and solenidia: I (1–5–2–4–20) [1–2–2], II (1–5–2–4–16) [1–1–2], III (2–3–1–3–15) [1–1–0], IV (1–2–2–3–12) [0–1–0]; homology of setae and solenidia indicated in <xref ref-type="table" rid="T1">Table 1</xref>. Setae <italic>p</italic> setiform on tarsi I, very short, conical on tarsi II–IV. Famulus (<italic>ε</italic>) setiform, straight, pointed, inserted posteriorly to solenidion ω<sub>1</sub>.</p><table-wrap id="T1" position="float" orientation="portrait"><label>Table 1.</label><caption><p>Leg setation and solenidia of <italic><tp:taxon-name>Lasiobelba (Lasiobelba) daamsae</tp:taxon-name></italic> sp. n. (same data for <italic><tp:taxon-name>Lasiobelba (Antennoppia) nepalica</tp:taxon-name></italic> sp. n.).</p></caption><table><tbody><tr><th rowspan="1" colspan="1" style="text-align:left">Leg</th><th rowspan="1" colspan="1" style="text-align:left">Trochanter</th><th rowspan="1" colspan="1" style="text-align:left">Femur</th><th rowspan="1" colspan="1" style="text-align:left">Genu</th><th rowspan="1" colspan="1" style="text-align:left">Tibia</th><th rowspan="1" colspan="1" style="text-align:left">Tarsus</th></tr><tr><td rowspan="1" colspan="1" style="text-align:left">I</td><td rowspan="1" colspan="1" style="text-align:left"><italic>v</italic>’</td><td rowspan="1" colspan="1" style="text-align:left"><italic>d</italic>, <italic>(l)</italic>, <italic>bv</italic>’’, <italic>v</italic>’’</td><td rowspan="1" colspan="1" style="text-align:left"><italic>(l)</italic>, σ</td><td rowspan="1" colspan="1" style="text-align:left"><italic>(l)</italic>, <italic>(v)</italic>, φ<sub>1</sub>, φ<sub>2</sub></td><td rowspan="1" colspan="1" style="text-align:left"><italic>(ft)</italic>, <italic>(tc)</italic>, <italic>(it)</italic>, <italic>(p)</italic>, <italic>(u)</italic>, <italic>(a)</italic>, <italic>s</italic>, <italic>(pv)</italic>, <italic>v</italic>’, <italic>(pl)</italic>, <italic>l</italic>’’, <italic>ε</italic>, <italic>ω</italic><sub>1</sub>, <italic>ω</italic><sub>2</sub></td></tr><tr><td rowspan="1" colspan="1" style="text-align:left">II</td><td rowspan="1" colspan="1" style="text-align:left"><italic>v</italic>’</td><td rowspan="1" colspan="1" style="text-align:left"><italic>d</italic>, <italic>(l)</italic>, <italic>bv</italic>’’, <italic>v</italic>’’</td><td rowspan="1" colspan="1" style="text-align:left"><italic>(l)</italic>, σ</td><td rowspan="1" colspan="1" style="text-align:left"><italic>(l)</italic>, <italic>(v)</italic>, φ</td><td rowspan="1" colspan="1" style="text-align:left"><italic>(ft)</italic>, <italic>(tc)</italic>, <italic>(it)</italic>, <italic>(p)</italic>, <italic>(u)</italic>, <italic>(a)</italic>, <italic>s</italic>, <italic>(pv)</italic>, <italic>l</italic>’’, <italic>ω</italic><sub>1</sub>, <italic>ω</italic><sub>2</sub></td></tr><tr><td rowspan="1" colspan="1" style="text-align:left">III</td><td rowspan="1" colspan="1" style="text-align:left"><italic>l</italic>’, <italic>v</italic>’</td><td rowspan="1" colspan="1" style="text-align:left"><italic>d</italic>, <italic>l</italic>’, <italic>ev</italic>’</td><td rowspan="1" colspan="1" style="text-align:left"><italic>l</italic>’, σ</td><td rowspan="1" colspan="1" style="text-align:left"><italic>l</italic>’, <italic>(v)</italic>, φ</td><td rowspan="1" colspan="1" style="text-align:left"><italic>(ft)</italic>, <italic>(tc)</italic>, <italic>(it)</italic>, <italic>(p)</italic>, <italic>(u)</italic>, <italic>(a)</italic>, <italic>s</italic>, <italic>(pv)</italic></td></tr><tr><td rowspan="1" colspan="1" style="text-align:left">IV</td><td rowspan="1" colspan="1" style="text-align:left"><italic>v</italic>’</td><td rowspan="1" colspan="1" style="text-align:left"><italic>d</italic>, <italic>ev</italic>’</td><td rowspan="1" colspan="1" style="text-align:left"><italic>d</italic>, <italic>l</italic>’</td><td rowspan="1" colspan="1" style="text-align:left"><italic>l</italic>’, <italic>(v)</italic>, φ</td><td rowspan="1" colspan="1" style="text-align:left"><italic>ft</italic>’’, <italic>(tc)</italic>, <italic>(p)</italic>, <italic>(u)</italic>, <italic>(a)</italic>, <italic>s</italic>, <italic>(pv)</italic></td></tr></tbody></table><table-wrap-foot><fn><p>Roman letters refer to normal setae (<italic>ε</italic> to famulus), Greek letters to solenidia. Single prime (’) marks setae on anterior and double prime (’’) setae on posterior side of the given leg segment. Parentheses refer to a pair of setae.</p></fn></table-wrap-foot></table-wrap></tp:treatment-sec><tp:treatment-sec sec-type="Type deposition"><title>Type deposition.</title><p>The holotype and one paratype are deposited in the collection of the Senckenberg Institution Frankfurt, Germany; three paratypes are deposited in the collection of the Tyumen State University Museum of Zoology, Tyumen, Russia.</p></tp:treatment-sec><tp:treatment-sec sec-type="Etymology"><title>Etymology.</title><p>The specific name is dedicated to Mrs. Beate Daams for her assistance in Nepalese scientific researches.</p></tp:treatment-sec><tp:treatment-sec sec-type="Remarks"><title>Remarks.</title><p>In having the long notogastral setae, large body size and spindle-form bothridial setae, <italic><tp:taxon-name>Lasiobelba (Lasiobelba) daamsae</tp:taxon-name></italic> sp. n. is most similar to <italic><tp:taxon-name>Lasiobelba (Lasiobelba) remota</tp:taxon-name></italic> Aoki, 1959 from the Oriental and Palaearctic regions and <italic><tp:taxon-name>Lasiobelba (Lasiobelba) gibbosa</tp:taxon-name></italic> (Mahunka, 1985) from the Ethiopian region. However, it differs from both by the anterior part of pedotecta I specifically curved (versus straight in <italic><tp:taxon-name>Lasiobelba (Lasiobelba) remota</tp:taxon-name></italic> and <italic><tp:taxon-name>Lasiobelba (Lasiobelba) gibbosa</tp:taxon-name></italic>), rostrum pointed (versus rounded in <italic><tp:taxon-name>Lasiobelba (Lasiobelba) remota</tp:taxon-name></italic> and nasiform in <italic><tp:taxon-name>Lasiobelba (Lasiobelba) gibbosa</tp:taxon-name></italic>) and exobothridial setae not shorter than bothridial setae (versus shorter in <italic><tp:taxon-name>Lasiobelba (Lasiobelba) remota</tp:taxon-name></italic> and <italic><tp:taxon-name>Lasiobelba (Lasiobelba) gibbosa</tp:taxon-name></italic>).</p></tp:treatment-sec><ref-list><ref id="B7"><mixed-citation xmlns:xlink="http://www.w3.org/1999/xlink" xlink:type="simple"><person-group><name name-style="western"><surname>Bernini</surname><given-names>F</given-names></name></person-group> (<year>1973</year>) <article-title>Notulae oribatologicae VII. Gli Oribatei (Acarida) dell’isolotto di Basiluzzo (Isole Eolie).</article-title><source>Lav. Del. Soc. Ital. Biogeogr.</source>, <series>Nuov. Ser.</series><volume>3</volume>: <fpage>355</fpage>–<lpage>480</lpage>.</mixed-citation></ref><ref id="B27"><mixed-citation xmlns:xlink="http://www.w3.org/1999/xlink" xlink:type="simple"><person-group><name name-style="western"><surname>Ohkubo</surname><given-names>N</given-names></name></person-group> (<year>2001</year>) <article-title>A revision of Oppiidae and its allies (Acarina: Oribatida) of Japan 1. Genus <italic>Lasiobelba</italic>.</article-title><source>Journal of the Acarological Society of Japan</source><volume>10</volume>(<issue>2</issue>): <fpage>97</fpage>–<lpage>109</lpage>. doi: <ext-link ext-link-type="doi" xlink:href="10.2300/acari.10.97" xlink:type="simple">10.2300/acari.10.97</ext-link></mixed-citation></ref><ref id="B9"><mixed-citation xmlns:xlink="http://www.w3.org/1999/xlink" xlink:type="simple"><person-group><name name-style="western"><surname>Ermilov</surname><given-names>SG</given-names></name><name name-style="western"><surname>Kalúz</surname><given-names>S</given-names></name></person-group> (<year>2012</year>) <article-title>Two new species of Oppiidae (Acari: Oribatida) from Ecuador.</article-title><source>International Journal of Acarology</source><volume>38</volume>(<issue>6</issue>): <fpage>521</fpage>–<lpage>527</lpage>. doi: <ext-link ext-link-type="doi" xlink:href="10.1080/01647954.2012.687499" xlink:type="simple">10.1080/01647954.2012.687499</ext-link></mixed-citation></ref></ref-list></tp:taxon-treatment>
