# Supplementary material for: Two new species of oribatid mites of Lasiobelba (Acari, Oribatida, Oppiidae) from Nepal, including a key to all species of the genus
Source: Zookeys. 2014 Jul 8;(424):1–17. doi: 10.3897/zookeys.424.7990 (PMC4106099; doi:10.3897/zookeys.424.7990)
Supplement: XML Treatment for Lasiobelba (Antennoppia) nepalica [file zookeys.424.7990-treatment2.xml]

<!DOCTYPE tp:taxon-treatment
  PUBLIC "-//TaxonX//DTD Taxonomic Treatment Publishing DTD v0 20100105//EN" "tax-treatment-NSO.dtd">
<tp:taxon-treatment xmlns:tp="http://www.plazi.org/taxpub"><tp:treatment-meta><kwd-group><label>Taxon classification</label><kwd><named-content content-type="kingdom">Animalia</named-content></kwd><kwd><named-content content-type="order">Oribatida</named-content></kwd><kwd><named-content content-type="family">Oppiidae</named-content></kwd></kwd-group><mixed-citation publication-type="journal"><person-group><name><surname>Ermilov</surname><given-names>Sergey G.</given-names></name><name><surname>Shtanchaeva</surname><given-names>Umukusum Ya.</given-names></name><name><surname>Subías</surname><given-names>Luis S.</given-names></name><name><surname>Martens</surname><given-names>Jochen</given-names></name></person-group><article-title>Two new species of oribatid mites of <italic>Lasiobelba</italic> (Acari, Oribatida, Oppiidae) from Nepal, including a key to all species of the genus</article-title><source>Zookeys</source><day>8</day><month>7</month><year>2014</year><volume>2014</volume><issue>424</issue><fpage>1</fpage><lpage>17</lpage><pub-id pub-id-type="doi">10.3897/zookeys.424.7990</pub-id></mixed-citation></tp:treatment-meta><tp:nomenclature><label>Description of</label><tp:taxon-name>
                        <tp:taxon-name-part taxon-name-part-type="genus">Lasiobelba</tp:taxon-name-part>
                        (<tp:taxon-name-part taxon-name-part-type="subgenus">Antennoppia</tp:taxon-name-part>)
                        <tp:taxon-name-part taxon-name-part-type="species">nepalica</tp:taxon-name-part>
                        <object-id xmlns:xlink="http://www.w3.org/1999/xlink" content-type="zoobank" xlink:type="simple">http://zoobank.org/F023D27B-A28D-4A1F-B987-3834F4DF4E97</object-id>
                    </tp:taxon-name><tp:taxon-status xmlns:xlink="http://www.w3.org/1999/xlink" xlink:type="simple">sp. n.</tp:taxon-status><xref ref-type="fig" rid="F4">Figs 10</xref><xref ref-type="fig" rid="F5">–</xref><xref ref-type="fig" rid="F6">15</xref></tp:nomenclature><tp:treatment-sec sec-type="Diagnosis"><title>Diagnosis.</title><p>Body size: 996–1278 × 697–830. Prodorsal setae long, barbed; <italic>ss</italic> ≈ <italic>in</italic> &gt; <italic>le</italic> &gt; <italic>ex</italic> &gt; <italic>ro.</italic> Nine pairs of notogastral setae long, barbed (<italic>p</italic><sub>1</sub>–<italic>p</italic><sub>3</sub> shorter than others). Antero-medial part of rutelli with tooth. Anogenital setae barbed. Dorsal side of leg claws with small teeth.</p></tp:treatment-sec><tp:treatment-sec sec-type="Description"><title>Description.</title><p><italic>Measurements</italic>. Body length: 1195 (holotype, male), 996–1278 (three paratypes: two males and one female); notogaster width: 730 (holotype), 697–830 (three paratypes).</p><p><italic>Integument</italic> (<xref ref-type="fig" rid="F4">Figs 10</xref>, <xref ref-type="fig" rid="F6">12</xref>). Body color light brownish. Body surface smooth, but lateral parts of prodorsum with microgranulate cerotegument (diameter granules up to 1).</p><fig id="F4" position="float" orientation="portrait"><label>Figure 10.</label><caption><p><italic><tp:taxon-name>Lasiobelba (Antennoppia) nepalica</tp:taxon-name></italic> sp. n.: dorsal view (legs not illustrated). Scale bar 400 μm.</p></caption><graphic xmlns:xlink="http://www.w3.org/1999/xlink" xlink:href="zookeys-424-001-g004.jpg" position="float" orientation="portrait" xlink:type="simple"/></fig><!--PageBreak--><!--PageBreak--><!--PageBreak--><p><italic>Prodorsum</italic> (<xref ref-type="fig" rid="F4">Figs 10</xref>, <xref ref-type="fig" rid="F6">12</xref>). Rostrum widely or narrowly rounded. A row, comprising several muscle sigillae, is located in front of the bothridia. One pair of muscle sigilla in interbothridial region poorly visible. Rostral (143–164), lamellar (254–287), interlamellar (307–348), exobothridial (205–258) and bothridial (307–348) setae well developed, setiform, barbed. A pair of triangular tubercles located posteriorly to bothridia.</p><!--PageBreak--><p><italic>Notogaster</italic> (<xref ref-type="fig" rid="F4">Figs 10</xref>–<xref ref-type="fig" rid="F6">12</xref>). Anterior border convex. Notogastral setae <italic>c</italic> and their alveoli reduced. Nine pairs of notogastral setae long, barbed; <italic>p</italic><sub>1</sub>–<italic>p</italic><sub>3</sub> (184–192) shorter than <italic>h</italic><sub>1</sub>, <italic>h</italic><sub>2</sub> (265–332) and others (398–464). Lyrifissures <italic>ia</italic>, <italic>im</italic> and opisthonotal gland openings (<italic>gla</italic>) poorly visible; lyrifissures <italic>ip</italic>, <italic>ih</italic>, <italic>ips</italic> present, but visible under high magnification in dissected specimens.</p><fig id="F5" position="float" orientation="portrait"><label>Figure 11.</label><caption><p><italic><tp:taxon-name>Lasiobelba (Antennoppia) nepalica</tp:taxon-name></italic> sp. n.: ventral view (gnathosoma and legs not illustrated). Scale bar 400 μm.</p></caption><graphic xmlns:xlink="http://www.w3.org/1999/xlink" xlink:href="zookeys-424-001-g005.jpg" position="float" orientation="portrait" xlink:type="simple"/></fig><fig id="F6" position="float" orientation="portrait"><label>Figures 12–15.</label><caption><p><italic><tp:taxon-name>Lasiobelba (Antennoppia) nepalica</tp:taxon-name></italic> sp. n.: <bold>12</bold> lateral view of prodorsum (legs not illustrated) and anterior part of notogaster <bold>13</bold> left rutellum and gena of subcapitulum, ventral view <bold>14</bold> genital plate, right <bold>15</bold> posterior part of anal plate with seta <italic>an</italic><sub>1</sub> and adanal seta <italic>ad</italic><sub>1</sub>. Scale bar 50 μm.</p></caption><graphic xmlns:xlink="http://www.w3.org/1999/xlink" xlink:href="zookeys-424-001-g006.jpg" position="float" orientation="portrait" xlink:type="simple"/></fig><p><italic>Gnathosoma</italic> (<xref ref-type="fig" rid="F6">Figs 12</xref>, <xref ref-type="fig" rid="F6">13</xref>). Subcapitulum longer than wide (266 × 199–209). Antero-medial part of rutelli with tooth (8–10). Subcapitular setae setiform, barbed; <italic>a</italic> (61–65) shorter than <italic>m</italic> and <italic>h</italic> (both 98–102). Two pairs of adoral setae (41–45) setiform, indistinctly smooth. Palps (196) with setation 0–2–1–3–8(+ω). Solenidion thickened, blunt-ended, pressed to the palptarsus surface in basal part and distal seta in distal part. Chelicerae (266) with two barbed setae; <italic>cha</italic> (86) longer than <italic>chb</italic> (53). One short tooth (4–6) located posteriorly to seta <italic>cha.</italic> Trägårdh’s organ distinct.</p><p><italic>Epimeral and lateral podosomal regions</italic> (<xref ref-type="fig" rid="F4">Figs 10</xref>–<xref ref-type="fig" rid="F6">12</xref>). Apodemes (1, 2, sejugal, 4) weakly developed. Epimeral setae setiform, barbed; setae <italic>1a</italic>, <italic>2a</italic>, <italic>3a</italic> (69–86) shorter than <italic>1b</italic>, <italic>1c</italic>, <italic>3b</italic>, <italic>4a</italic>, <italic>4b</italic> (114–127), <italic>3c</italic> (205–209) and <italic>4c</italic> (155–164). Pedotecta I normally developed, scale-like. Discidia triangular, pointed.</p><p><italic>Anogenital region</italic> (<xref ref-type="fig" rid="F5">Figs 11</xref>, <xref ref-type="fig" rid="F6">14</xref>, <xref ref-type="fig" rid="F6">15</xref>). Five pairs of genital setae (<italic>g</italic><sub>1</sub>–<italic>g</italic><sub>3</sub>, 41–53; <italic>g</italic><sub>4</sub>, 61–69, <italic>g</italic><sub>5</sub>, 73–82) setiform, indistinctly barbed. One pair of aggenital (123–135), three pairs of adanal (159–172) and two pairs of anal (114–123) setae setiform, barbed. Distance between setae <italic>ad</italic><sub>3</sub>–<italic>ad</italic><sub>3</sub> longer than <italic>ad</italic><sub>2</sub>–<italic>ad</italic><sub>2</sub> and <italic>ad</italic><sub>1</sub>–<italic>ad</italic><sub>1</sub>. Adanal lyrifissures <italic>iad</italic> located longitudinally.</p><p><italic>Legs</italic>. Generally, similar to <italic><tp:taxon-name>Lasiobelba (Lasiobelba) daamsae</tp:taxon-name></italic> sp. n. (see also <xref ref-type="table" rid="T1">Table 1</xref>).</p></tp:treatment-sec><tp:treatment-sec sec-type="Type deposition"><title>Type deposition.</title><p>The holotype and one paratype are deposited in the collection of the Senckenberg Institution Frankfurt, Germany; two paratypes are deposited in the collection of the Tyumen State University Museum of Zoology, Tyumen, Russia.</p></tp:treatment-sec><tp:treatment-sec sec-type="Etymology"><title>Etymology.</title><p>The specific name “<italic>nepalica</italic>” refers to the country origin, Nepal.</p></tp:treatment-sec><tp:treatment-sec sec-type="Remarks"><title>Remarks.</title><p>In having the long prodorsal and notogastral setae and large body size, <italic><tp:taxon-name>Lasiobelba (Antennoppia) nepalica</tp:taxon-name></italic> sp. n. is most similar to <italic><tp:taxon-name>Lasiobelba (Antennoppia) granulata</tp:taxon-name></italic> (Mahunka, 1986) from Tanzania. However, it clearly differs from the latter by the larger body size (996–1278 × 697–830 versus 820–861 × 541–574 in <italic><tp:taxon-name>Lasiobelba (Antennoppia) granulata</tp:taxon-name></italic>), exobothridial setae longer than rostral setae (versus rostral longer in <italic><tp:taxon-name>Lasiobelba (Antennoppia) granulata</tp:taxon-name></italic>) and bothridial setae not longer than interlamellar setae (versus clearly longer in <italic><tp:taxon-name>Lasiobelba (Antennoppia) granulata</tp:taxon-name></italic>).</p></tp:treatment-sec><tp:treatment-sec><!--Section generated to contain objects referenced in tp:taxon-treatment.--><table-wrap id="T1" position="float" orientation="portrait"><label>Table 1.</label><caption><p>Leg setation and solenidia of <italic><tp:taxon-name>Lasiobelba (Lasiobelba) daamsae</tp:taxon-name></italic> sp. n. (same data for <italic><tp:taxon-name>Lasiobelba (Antennoppia) nepalica</tp:taxon-name></italic> sp. n.).</p></caption><table><tbody><tr><th rowspan="1" colspan="1" style="text-align:left">Leg</th><th rowspan="1" colspan="1" style="text-align:left">Trochanter</th><th rowspan="1" colspan="1" style="text-align:left">Femur</th><th rowspan="1" colspan="1" style="text-align:left">Genu</th><th rowspan="1" colspan="1" style="text-align:left">Tibia</th><th rowspan="1" colspan="1" style="text-align:left">Tarsus</th></tr><tr><td rowspan="1" colspan="1" style="text-align:left">I</td><td rowspan="1" colspan="1" style="text-align:left"><italic>v</italic>’</td><td rowspan="1" colspan="1" style="text-align:left"><italic>d</italic>, <italic>(l)</italic>, <italic>bv</italic>’’, <italic>v</italic>’’</td><td rowspan="1" colspan="1" style="text-align:left"><italic>(l)</italic>, σ</td><td rowspan="1" colspan="1" style="text-align:left"><italic>(l)</italic>, <italic>(v)</italic>, φ<sub>1</sub>, φ<sub>2</sub></td><td rowspan="1" colspan="1" style="text-align:left"><italic>(ft)</italic>, <italic>(tc)</italic>, <italic>(it)</italic>, <italic>(p)</italic>, <italic>(u)</italic>, <italic>(a)</italic>, <italic>s</italic>, <italic>(pv)</italic>, <italic>v</italic>’, <italic>(pl)</italic>, <italic>l</italic>’’, <italic>ε</italic>, <italic>ω</italic><sub>1</sub>, <italic>ω</italic><sub>2</sub></td></tr><tr><td rowspan="1" colspan="1" style="text-align:left">II</td><td rowspan="1" colspan="1" style="text-align:left"><italic>v</italic>’</td><td rowspan="1" colspan="1" style="text-align:left"><italic>d</italic>, <italic>(l)</italic>, <italic>bv</italic>’’, <italic>v</italic>’’</td><td rowspan="1" colspan="1" style="text-align:left"><italic>(l)</italic>, σ</td><td rowspan="1" colspan="1" style="text-align:left"><italic>(l)</italic>, <italic>(v)</italic>, φ</td><td rowspan="1" colspan="1" style="text-align:left"><italic>(ft)</italic>, <italic>(tc)</italic>, <italic>(it)</italic>, <italic>(p)</italic>, <italic>(u)</italic>, <italic>(a)</italic>, <italic>s</italic>, <italic>(pv)</italic>, <italic>l</italic>’’, <italic>ω</italic><sub>1</sub>, <italic>ω</italic><sub>2</sub></td></tr><tr><td rowspan="1" colspan="1" style="text-align:left">III</td><td rowspan="1" colspan="1" style="text-align:left"><italic>l</italic>’, <italic>v</italic>’</td><td rowspan="1" colspan="1" style="text-align:left"><italic>d</italic>, <italic>l</italic>’, <italic>ev</italic>’</td><td rowspan="1" colspan="1" style="text-align:left"><italic>l</italic>’, σ</td><td rowspan="1" colspan="1" style="text-align:left"><italic>l</italic>’, <italic>(v)</italic>, φ</td><td rowspan="1" colspan="1" style="text-align:left"><italic>(ft)</italic>, <italic>(tc)</italic>, <italic>(it)</italic>, <italic>(p)</italic>, <italic>(u)</italic>, <italic>(a)</italic>, <italic>s</italic>, <italic>(pv)</italic></td></tr><tr><td rowspan="1" colspan="1" style="text-align:left">IV</td><td rowspan="1" colspan="1" style="text-align:left"><italic>v</italic>’</td><td rowspan="1" colspan="1" style="text-align:left"><italic>d</italic>, <italic>ev</italic>’</td><td rowspan="1" colspan="1" style="text-align:left"><italic>d</italic>, <italic>l</italic>’</td><td rowspan="1" colspan="1" style="text-align:left"><italic>l</italic>’, <italic>(v)</italic>, φ</td><td rowspan="1" colspan="1" style="text-align:left"><italic>ft</italic>’’, <italic>(tc)</italic>, <italic>(p)</italic>, <italic>(u)</italic>, <italic>(a)</italic>, <italic>s</italic>, <italic>(pv)</italic></td></tr></tbody></table><table-wrap-foot><fn><p>Roman letters refer to normal setae (<italic>ε</italic> to famulus), Greek letters to solenidia. Single prime (’) marks setae on anterior and double prime (’’) setae on posterior side of the given leg segment. Parentheses refer to a pair of setae.</p></fn></table-wrap-foot></table-wrap></tp:treatment-sec></tp:taxon-treatment>
